# Supplementary material for: Bird expertise does not increase motion sensitivity to bird flight motion
Source: J Vis. 2021 May 5;21(5):5. doi: 10.1167/jov.21.5.5 (PMC8107655; doi:10.1167/jov.21.5.5)
Supplement: Supplement 1 [file jovi-21-5-5_s001.zip]

Archive with 16 entries (16 files):
- mov09_b_intact_up.mp4
- __MACOSX/._mov09_b_intact_up.mp4
- mov10_h_intact_up.mp4
- __MACOSX/._mov10_h_intact_up.mp4
- mov11_b_intact_inv.mp4
- __MACOSX/._mov11_b_intact_inv.mp4
- mov12_h_intact_inv.mp4
- __MACOSX/._mov12_h_intact_inv.mp4
- mov13_b_scrambled_up.mp4
- __MACOSX/._mov13_b_scrambled_up.mp4
- mov14_h_scrambled_up.mp4
- __MACOSX/._mov14_h_scrambled_up.mp4
- mov15_b_scrambled_inv.mp4
- __MACOSX/._mov15_b_scrambled_inv.mp4
- mov16_h_scrambled_inv.mp4
- __MACOSX/._mov16_h_scrambled_inv.mp4
