# Supplementary material for: Bird expertise does not increase motion sensitivity to bird flight motion
Source: J Vis. 2021 May 5;21(5):5. doi: 10.1167/jov.21.5.5 (PMC8107655; doi:10.1167/jov.21.5.5)
Supplement: Supplement 2 [file jovi-21-5-5_s002.zip]

Archive with 16 entries (16 files):
- mov01_b_intact_up.mp4
- __MACOSX/._mov01_b_intact_up.mp4
- mov02_h_intact_up.mp4
- __MACOSX/._mov02_h_intact_up.mp4
- mov03_b_intact_inv.mp4
- __MACOSX/._mov03_b_intact_inv.mp4
- mov04_h_intact_inv.mp4
- __MACOSX/._mov04_h_intact_inv.mp4
- mov05_b_scrambled_up.mp4
- __MACOSX/._mov05_b_scrambled_up.mp4
- mov06_h_scrambled_up.mp4
- __MACOSX/._mov06_h_scrambled_up.mp4
- mov07_b_scrambled_inv.mp4
- __MACOSX/._mov07_b_scrambled_inv.mp4
- mov08_h_scrambled_inv.mp4
- __MACOSX/._mov08_h_scrambled_inv.mp4
